# Supplementary material for: Fever integrates antimicrobial defences, inflammation control, and tissue repair in a cold-blooded vertebrate
Source: eLife. 2023 Mar 14;12:e83644. doi: 10.7554/eLife.83644 (PMC10014077; doi:10.7554/eLife.83644)
Supplement: Figure 2—source data 5. [file elife-83644-fig2-data5.zip]

Archive with 1 entries (1 files):
- 21-09-2022-RA-eLife-83644/20Figure_2source_data_5_Code.R
